# Supplementary material for: Competition for Nitrogen Resources: An Explanation of the Effects of a Bioprotective Strain Metschnikowia pulcherrima on the Growth of Hanseniaspora Genus in Oenology
Source: Foods. 2024 Feb 27;13(5):724. doi: 10.3390/foods13050724 (PMC10930766; doi:10.3390/foods13050724)
Supplement: Supplementary file 1 [file foods-13-00724-s001.zip]

Archive with 1 entries (1 files):
- foods-2857400-supplementary.pdf
